# Supplementary material for: Waterborne Phosphated Alkynediol-Modified Mica Nanosheet/Acrylic Nanocomposite Coatings with Superior Anticorrosive Performance
Source: Nanomaterials (Basel). 2025 Aug 16;15(16):1266. doi: 10.3390/nano15161266 (PMC12388761; doi:10.3390/nano15161266)
Supplement: Supplementary file 1 [file nanomaterials-15-01266-s001.zip]

Archive with 1 entries (1 files):
- nanomaterials-3754546-supplementary.pdf
